# Supplementary material for: Chemical Constituents from the Roots of Angelica reflexa That Improve Glucose-Stimulated Insulin Secretion by Regulating Pancreatic β-Cell Metabolism
Source: Pharmaceutics. 2023 Apr 13;15(4):1239. doi: 10.3390/pharmaceutics15041239 (PMC10146581; doi:10.3390/pharmaceutics15041239)
Supplement: Supplementary file 1 [file pharmaceutics-15-01239-s001.zip]

Archive with 1 entries (1 files):
- pharmaceutics-2177422-supplementary.pdf
